# Supplementary material for: Intratumoral IL-12 delivery empowers CAR-T cell immunotherapy in a pre-clinical model of glioblastoma
Source: Nat Commun. 2021 Jan 19;12:444. doi: 10.1038/s41467-020-20599-x (PMC7815781; doi:10.1038/s41467-020-20599-x)
Supplement: Supplementary file 4 — Source Data [file 41467_2020_20599_MOESM4_ESM.xlsx]

## Sheet: Figure 1E
Survival curves
	dpi	TBI	TBI+CAR
	44	1
	39	1
	37	1
	60		0
	60		0
	44		1
	60		0

## Sheet: Figure 1F
	Tumor volumes (mm3)
	dpi	TBI			TBI+CAR
	10	5.72898	2.21347	2.03986	1.75776	3.42871	2.25687	3.1032
	16	19.6391	12.0005	13.1072	9.04919	17.9465	4.29674	14.0404
	23	23.3066	13.2591	18.0333	11.458	14.431	4.34014	12.2609
	30	39.4302	8.31137	16.5793	4.49204	5.83749	4.60055	5.42517
	37		33.3757	77.9923	2.49558	4.64395	19.14	5.66388
	44				2.69089	2.90789	50.2805	2.79939

## Sheet: Figure 1H
	Survival curves
	dpi	TBI	TBI+CAR
	39	1
	39	1
	25	1
	52		1
	39		1
	60		0
	47		1

## Sheet: Figure 1I
	Tumor volumes (mm3)
	dpi	TBI			TBI+CAR
	10	0.889729	1.12844	5.53368	2.27857	3.97123	1.88796	1.82286
	16	15.3207	9.22279	33.9399	27.3212	19.5089	20.008	9.91722
	23	43.4665	27.5382	80.9653	40.6671	38.9744	42.2079	20.9629
	30	47.5245	21.9394		36.1317	23.4367	11.4797	14.1272
	37	148	114.927		8.91898	84.8931	8.02926	18.8579
	44				37.4771		4.40524	95.0707

## Sheet: Figure 2C
days post treatmnt	NT+PBS												NT+IL-12:Fc																CAR+PBS															CAR+IL-12:Fc
-4	9.78875	34.3041	7.28718	18.9032	25.603	33.3035	17.2717	36.4359	35.6311	24.4719	17.2717		11.355	51.7499	13.4432	16.5974	5.4817	18.9032	31.3675	24.7547	15.7925	12.9647	20.7739	16.9454	14.2046	9.54947	15.5967		12.9647	10.7024	29.3227	12.2251	11.0722	32.1506	24.0368	41.2868	24.6894	67.3248	14.6179	12.4426	17.9243	18.2288		16.0753	16.7279	30.4539	9.87576	19.708	25.7118
8	58.2974	56.84	65.6499	111.962	118.922	123.338	124.404	139.957	26.2991	103.282	81.8992		60.2117	57.5144	41.8306	20.6869	12.0945	22.8187	23.5583	24.9287	53.3813	91.9708	5.82974	38.9592	37.6758	47.5733	7.06965		91.9708	70.653	120.88	37.6541	80.4635	133.083	11.529	132.322	87.4244	7.50471	24.6242	28.3439	31.3458	17.7068		4.50282	13.5302	82.4865	22.4924	31.9331	14.5526
15		156.881							58.0364				201.017	98.6054	93.9938	8.17905	81.3554	1.67496	47.247	0.587325	137.042		2.78436	29.04	96.1038	110.395	3.26292					103.717	172.195		3.93725			32.1289	59.6026	76.3305	60.0159	3.08889		2.80611	3.19766	186.291	5.30768	5.63397	3.67622
21									105.175							4.52458		3.93		0.28			1.47919	86.9676			0.7831								0.17			74			100.302	1.17465		1.76198	0.891864		1.1529	1.78373	1.3
[truncated: 10 more columns]

## Sheet: Figure 2E
	dpi	NT+PBS	NT+IL-12	CAR+PBS	CAR+IL-12
	38	1
	29	1
	34	1
	29		1
	36		1
	61		1
	80		1
	90		0
	30			1
	34			1
	38			1
	90			0
	90			0
	29				1
	65				1
	90				0
	90				0
	90				0
	41	1
	31	1
	31	1
	50		1
	38		1
	32		1
	90		0
	90		0
	90				0
	90				0
	90				0
	90				0
	90				0
	38			1
	41			1
	41			1
	90			0
	30	1
	58	1
	30	1
	27	1
	90		0
	39		1
	90		0
	35		1
	29			1
	30			1
	90			0
	30			1
	52			1
	90				0
	39				1
	50				1
	90				0
	58				1
	51				1
	31	1
	35	1
	33	1
	28	1
	38		1
	40		1
	40		1
	41		1
	90		0
	38				1
	90				0
	90				0
	90				0
	90				0
	31			1
	33			1
	30			1
	36			1
	37			1

## Sheet: Figure 3C
	CAR + PBS						CAR + IL12:FC
	Training				Validation		Training				Validation
	M7	M9	M10		M6	M8	M16	M17	M20		M18	M19
	51.04	61.11	64.21		6.21	65.08	20.45	14.22	6.11		2.19	1.68

## Sheet: Figure 3E
	%Among CAR T cells (Brain)
	LAG3PD1hi CAR-T		LAG3PD1low CAR-T
	CAR+PBS	CAR+IL12Fc	CAR+PBS	CAR+IL12Fc
	37.9617	40.9091	62.0383	59.0909
	70.8333	58.9431	29.1667	41.0569
	80.9524	20.4042	19.0476	79.5958
	96.2144	23.0997	3.78564	76.9003
	93.2762	34.9885	6.72382	65.0115

## Sheet: Figure 3F
	MEDIAN EXPRESSION
	LAG3PD1hi CAR-T		LAG3PD1hi CAR-T		LAG3PD1hi CAR-T		LAG3PD1hi CAR-T		LAG3PD1hi CAR-T		LAG3PD1low CAR-T		LAG3PD1hi CAR-T		LAG3PD1hi CAR-T		LAG3PD1hi CAR-T		LAG3PD1hi CAR-T
IFNg	0.532602	0.41776	0.452602	0.462557	0.420478	0.494741	0.501666	0.30846	0.574703	0.572617	0.637294	0.553628	0.515833	0.507239	0.487177	0.606833	0.687393	0.396138	0.664846	0.633923
TNFA	0.316437	0.258705	0.288185	0.281168	0.250563	0.272797	0.344927	0.251218	0.397216	0.32097	0.374697	0.313104	0.312029	0.312312	0.3047	0.31857	0.521585	0.290484	0.425544	0.445296
CD160	0.40932	0.396344	0.386055	0.393455	0.436838	0.456466	0.407928	0.395078	0.393093	0.368097	0.341031	0.336328	0.34469	0.326712	0.333962	0.423244	0.339773	0.469521	0.313019	0.296412
CD244	0.546866	0.485337	0.630893	0.616836	0.678561	0.489187	0.509996	0.460547	0.479002	0.466553	0.405737	0.404155	0.5024	0.429147	0.491607	0.170763	0.389544	0.116836	0.321332	0.315139
CD73	0.473775	0.437232	0.430973	0.458638	0.418629	0.368404	0.294329	0.315499	0.321304	0.385326	0.365651	0.366977	0.346917	0.325452	0.331485	0.318139	0.368578	0.180502	0.33098	0.378328
TIM3	0.498688	0.404797	0.469809	0.530217	0.409107	0.402496	0.409831	0.454227	0.42001	0.544996	0.247354	0.23176	0.223949	0.231311	0.203353	0.239111	0.28209	0.202441	0.272027	0.306406

## Sheet: Figure 4A
	% Among TCRbeta+ Cells
	NT					CAR+PBS					IL12:Fc					CAR+IL12:Fc
CD4+ EM T cells	41.3433	50.6003	25.6295	37.9876		62.0479	49.0754	14.5242	51.0047	50.6933	88.6818	81.0629	94.9958	55.0847	92.1159	84.5001	82.1426	89.1123	75.9739	90.0151
CD8+ EM T cells	32.0798	15.1699	56.3894	52.6034		22.6656	38.9758	78.2936	22.4504	17.1959	6.90976	12.781	3.0303	43.001	4.17929	13.7181	11.6305	8.10752	15.8666	7.21943
Tregs	26.577	34.2298	17.9811	9.40893		15.2866	11.9488	7.18221	26.5449	32.1108	4.40847	6.15608	1.97393	1.9143	3.70484	1.78181	6.22688	2.78019	8.15942	2.76546

[truncated: 23 more sheets: Figure 4B, Figure 4C, Figure 5A, Figure 5B, Figure 5C, Figure 5D, Figure 5E, Figure 5F, Supplementry Figure 1 B, Supplementary Figure 1E, Supplementary Figure 1G, Supplementary Figue 1H, Supplemetary Figure 2D, Supplemetary Fig. 3A, Supplemetary Fig. 3B, Supplemetary Fig. 3H, Supplemetary Fig. 4C, Supplemetary Fig. 4D , Supplemetary Fig. 5B  , Supplemetary Fig. 5C …]
